# Supplementary material for: Unsupervised representation learning of chromatin images identifies changes in cell state and tissue organization in DCIS
Source: Nat Commun. 2024 Jul 20;15:6112. doi: 10.1038/s41467-024-50285-1 (PMC11271523; doi:10.1038/s41467-024-50285-1)
Supplement: Supplementary file 5 — Supplementary Dataset 1 [file 41467_2024_50285_MOESM5_ESM.xlsx]

## Sheet: Sheet 1 - Supplementary Table 1
Summary of imaging samples. Each row in the table lists one core used in the experiment. “sample_id” is a unique ID assigned to each core. “slide_id” is the TMA ID, i.e. samples with the same “slide_id” and the same protein stains are on the same TMA. “patient_id” is the patient ID of the core and cores from the same patient share the same patient ID. “pathology_diagnosis” is the phenotypic categ…
sample_id	slide_id	core_id	patient_id	stage	age	sex	organ	pathology_diagnosis	tnm	grade	clinical_stage	er	pr	her2	ki67	er_pr_her2	TMA1: cytokeratin + aSMA + Hoescht	TMA2: cytokeratin + ki67 + Hoescht	TMA3: collagen1 + Hoescht	TMA4: cytokeratin + gh2ax + Hoescht
br301_a1	br301	a1	fmg031185	dcis	19-78	f	breast	ductal carcinoma in situ and breast tissue	tisn0m0	-	0	+++	+++	-	5	++-	1	1	1	1
br301_a2	br301	a2	fmg031185	dcis	19-78	f	breast	ductal carcinoma in situ with early infiltration and breast tissue	tisn0m0	-	0	+++	+++	-	5	++-	1	1	1	1
br301_a3	br301	a3	fmg060358	dcis	19-78	f	breast	ductal carcinoma in situ	tisn0m0	-	0	+	+	+++	10	+++	1	1	1	1
br301_a4	br301	a4	fmg060358	dcis	19-78	f	breast	ductal carcinoma in situ	tisn0m0	*	0	*	*	*	*	***	1	1	1	1
br301_a5	br301	a5	fmg150258	dcis	19-78	f	breast	ductal carcinoma in situ and breast tissue	t2n0m0	-	iia	-	-	-	2	---	1	1	1	1
br301_a6	br301	a6	fmg150258	dcis	19-78	f	breast	ductal carcinoma in situ and breast tissue	t2n0m0	-	iia	-	-	-	2	---	1	1	1	1
br301_b1	br301	b1	fmg150231	idc	19-78	f	breast	invasive ductal carcinoma	t2n0m0	-	iia	-	-	+++	20	--+	1	1	1	1
br301_b2	br301	b2	fmg150231	dcis	19-78	f	breast	ductal carcinoma in situ and breast tissue	t2n0m0	-	iia	-	-	+++	20	--+	1	1	1	1
br301_b3	br301	b3	fmg140075	dcis	19-78	f	breast	ductal carcinoma in situ and breast tissue	t2n0m0	-	iia	+++	+++	-	5	++-	1	1	1	1
br301_b4	br301	b4	fmg140075	dcis	19-78	f	breast	ductal carcinoma in situ and breast tissue	t2n0m0	-	iia	+++	+++	-	5	++-	1	1	1	1
br301_b5	br301	b5	fmg150390	idc	19-78	f	breast	invasive ductal carcinoma and breast tissue	t2n0m0	-	iia	+++	+++	++	3	+++	1	1	1	1
br301_b6	br301	b6	fmg150390	idc	19-78	f	breast	invasive ductal carcinoma and breast tissue	t2n0m0	-	iia	+++	+++	+	3	+++	1	1	1	1
br301_c1	br301	c1	fmg150509	dcis	19-78	f	breast	ductal carcinoma in situ with early infiltration and breast tissue	t2n0m0	-	iia	+	-	-	20	+--	1	1	1	1
br301_c2	br301	c2	fmg150509	dcis	19-78	f	breast	ductal carcinoma in situ with early infiltration and breast tissue	t2n0m0	-	iia	+	-	++	20	+-+	1	1	1	1
br301_c3	br301	c3	fmg021676	dcis	19-78	f	breast	micropapillary type ductal carcinoma in situ with early infiltration and breast tissue	t2n0m0	-	iia	-	-	+++	3	--+	1	1	1	1
br301_c4	br301	c4	fmg021676	dcis	19-78	f	breast	micropapillary type ductal carcinoma in situ with early infiltration	t2n0m0	-	iia	-	-	+++	3	--+	1	1	1	1
br301_c5	br301	c5	fmg040703	dcis	19-78	f	breast	ductal carcinoma in situ with early infiltration and breast tissue	t2n0m0	-	iia	+++	++	-	10	++-	1	1	1	1
br301_c6	br301	c6	fmg040703	dcis	19-78	f	breast	ductal carcinoma in situ with early infiltration and breast tissue	t2n0m0	-	iia	+++	+++	-	10	++-	1	1	1	1
br301_d1	br301	d1	fmg050400	dcis	19-78	f	breast	ductal carcinoma in situ with early infiltration and breast tissue	t2n0m0	-	iia	+	-	+++	10	+-+	1	1	1	1
br301_d2	br301	d2	fmg050400	dcis	19-78	f	breast	ductal carcinoma in situ with early infiltration and breast tissue	t2n0m0	-	iia	+	-	+++	10	+-+	1	1	1	1
br301_d3	br301	d3	fmg030341	idc	19-78	f	breast	invasive ductal carcinoma and breast tissue	t2n0m0	1	iia	+++	+	+++	30	+++	1	1	1	1
br301_d4	br301	d4	fmg030341	idc	19-78	f	breast	invasive ductal carcinoma	t2n0m0	1	iia	+++	+	+++	30	+++	1	1	1	1
br301_d5	br301	d5	fmg180286	dcis	19-78	f	breast	ductal carcinoma in situ with early infiltration	t2n1m0	-	iib	-	-	+++	20	--+	1	1	1	1
br301_d6	br301	d6	fmg180286	dcis	19-78	f	breast	ductal carcinoma in situ with early infiltration and breast tissue	t2n1m0	-	iib	-	-	+++	20	--+	1	1	1	0
br301_e1	br301	e1	fmg061078	dcis	19-78	f	breast	ductal carcinoma in situ with early infiltration and breast tissue	t2n0m0	-	iia	+	+	+++	2	+++	1	1	1	1
br301_e2	br301	e2	fmg061078	dcis	19-78	f	breast	ductal carcinoma in situ with early infiltration and breast tissue	t2n0m0	-	iia	+	+	+++	2	+++	1	1	1	1
br301_e3	br301	e3	fmg020088	idc	19-78	f	breast	invasive ductal carcinoma and breast tissue	t1n0m0	2	i	+++	++	+++	30	+++	1	1	1	1
br301_e4	br301	e4	fmg020088	idc	19-78	f	breast	invasive ductal carcinoma	t1n0m0	2	i	+++	++	+++	30	+++	1	1	1	1
br301_e5	br301	e5	fmg041195	dcis	19-78	f	breast	ductal carcinoma in situ with early infiltration and breast tissue	t2n0m0	-	iia	+	-	+++	2	+-+	1	1	1	1
br301_e6	br301	e6	fmg041195	dcis	19-78	f	breast	ductal carcinoma in situ with early infiltration and breast tissue	t2n0m0	-	iia	+	-	+++	2	+-+	1	1	1	1
br1003a_a1	br1003a	a1	fmg010251	normal	19-78	f	breast	hyperplasia	-	-	-					nnn	1	1	1	1
br1003a_a2	br1003a	a2	fmg010251	normal	19-78	f	breast	hyperplasia	-	-	-					nnn	1	1	1	1
br1003a_a3	br1003a	a3	fmg010188	normal	19-78	f	breast	hyperplasia	-	-	-					nnn	0	1	1	1
br1003a_a4	br1003a	a4	fmg010188	normal	19-78	f	breast	hyperplasia	-	-	-					nnn	1	0	0	1
br1003a_a5	br1003a	a5	fmg010027	normal	19-78	f	breast	hyperplasia	-	-	-					nnn	1	1	1	1
br1003a_a6	br1003a	a6	fmg010027	normal	19-78	f	breast	hyperplasia	-	-	-					nnn	1	0	1	1
br1003a_a7	br1003a	a7	fmg020937	normal	19-78	f	breast	hyperplasia	-	-	-					nnn	1	1	1	1
br1003a_a8	br1003a	a8	fmg020937	normal	19-78	f	breast	hyperplasia	-	-	-					nnn	1	1	1	1
br1003a_a9	br1003a	a9	fmg010001	normal	19-78	f	breast	hyperplasia	-	-	-					nnn	1	0	1	1
br1003a_a10	br1003a	a10	fmg010001	normal	19-78	f	breast	hyperplasia	-	-	-					nnn	0	1	0	1
br1003a_b1	br1003a	b1	fmg021737	normal	19-78	f	breast	hyperplasia	-	-	-					nnn	1	1	1	1
br1003a_b2	br1003a	b2	fmg021737	normal	19-78	f	breast	hyperplasia	-	-	-					nnn	1	1	1	1
br1003a_b3	br1003a	b3	fmg010174	normal	19-78	f	breast	hyperplasia	-	-	-					nnn	1	1	1	1
br1003a_b4	br1003a	b4	fmg010174	normal	19-78	f	breast	hyperplasia with saccular dilatation	-	-	-					nnn	1	1	0	1
br1003a_b5	br1003a	b5	fmg100247	normal	19-78	f	breast	hyperplasia	-	-	-					nnn	1	1	1	1
br1003a_b6	br1003a	b6	fmg100247	normal	19-78	f	breast	hyperplasia	-	-	-					nnn	0	1	0	1
br1003a_b7	br1003a	b7	fmg100253	normal	19-78	f	breast	hyperplasia	-	-	-					nnn	1	1	1	1
br1003a_b8	br1003a	b8	fmg100253	normal	19-78	f	breast	hyperplasia	-	-	-					nnn	1	1	1	1
br1003a_b9	br1003a	b9	fmg010035	normal	19-78	f	breast	hyperplasia	-	-	-					nnn	1	1	1	1
br1003a_b10	br1003a	b10	fmg010035	normal	19-78	f	breast	hyperplasia	-	-	-					nnn	1	1	1	1
br1003a_c1	br1003a	c1	fmg020948	atypical	19-78	f	breast	atypical hyperplasia	-	3	-					nnn	1	1	1	1
br1003a_c2	br1003a	c2	fmg020948	normal	19-78	f	breast	hyperplasia	-	-	-					nnn	1	1	1	1
br1003a_c3	br1003a	c3	fmg040346	atypical	19-78	f	breast	atypical hyperplasia	-	2	-					nnn	1	1	1	0
br1003a_c4	br1003a	c4	fmg040346	atypical	19-78	f	breast	atypical hyperplasia	-	2	-					nnn	1	1	1	1
br1003a_c5	br1003a	c5	fmg060063	atypical	19-78	f	breast	atypical hyperplasia	-	2	-					nnn	1	1	1	1
br1003a_c6	br1003a	c6	fmg060063	atypical	19-78	f	breast	atypical hyperplasia	-	2	-					nnn	1	1	1	1
br1003a_c7	br1003a	c7	fmg010361	normal	19-78	f	breast	hyperplasia	-	-	-					nnn	1	1	1	1
br1003a_c8	br1003a	c8	fmg010361	normal	19-78	f	breast	hyperplasia	-	-	-					nnn	1	1	1	1
br1003a_c9	br1003a	c9	fmg010507	normal	19-78	f	breast	hyperplasia	-	-	-					nnn	1	1	1	1
br1003a_c10	br1003a	c10	fmg010507	normal	19-78	f	breast	hyperplasia	-	-	-					nnn	1	1	1	1
br1003a_d1	br1003a	d1	fmg020022	normal	19-78	f	breast	hyperplasia	-	-	-					nnn	1	1	1	1
br1003a_d2	br1003a	d2	fmg020022	normal	19-78	f	breast	hyperplasia	-	-	-					nnn	1	1	1	1
br1003a_d3	br1003a	d3	fmg031535	atypical	19-78	f	breast	atypical hyperplasia	-	3	-					nnn	1	1	1	1
br1003a_d4	br1003a	d4	fmg031535	atypical	19-78	f	breast	atypical hyperplasia	-	1	-					nnn	1	1	1	1
br1003a_d5	br1003a	d5	fmg060834	normal	19-78	f	breast	hyperplasia	-	-	-					nnn	0	1	1	1
br1003a_d6	br1003a	d6	fmg060834	normal	19-78	f	breast	hyperplasia	-	-	-					nnn	0	1	1	1
br1003a_d7	br1003a	d7	fmg030553	atypical	19-78	f	breast	atypical hyperplasia	-	2	-					nnn	1	1	1	1
br1003a_d8	br1003a	d8	fmg030553	atypical	19-78	f	breast	atypical hyperplasia	-	2	-					nnn	0	1	1	1
br1003a_d9	br1003a	d9	fmg021699	atypical	19-78	f	breast	atypical hyperplasia	-	3	-					nnn	0	0	1	1
br1003a_d10	br1003a	d10	fmg021699	atypical	19-78	f	breast	atypical hyperplasia	-	3	-					nnn	0	1	1	1
br1003a_i1	br1003a	i1	fmg06n024	normal	19-78	f	breast	breast tissue	-	-	-					nnn	1	1	1	1
br1003a_i2	br1003a	i2	fmg06n024	normal	19-78	f	breast	breast tissue	-	-	-					nnn	1	1	1	1
br1003a_i3	br1003a	i3	fmg06n024	normal	19-78	f	breast	breast tissue	-	-	-					nnn	1	1	1	1
br1003a_i4	br1003a	i4	fmg07n013	normal	19-78	f	breast	breast tissue	-	-	-					nnn	0	1	0	0
br1003a_i5	br1003a	i5	fmg07n013	normal	19-78	f	breast	breast tissue	-	-	-					nnn	0	1	0	0
br1003a_i6	br1003a	i6	fmg07n013	normal	19-78	f	breast	breast tissue	-	-	-					nnn	0	0	0	0
br1003a_i7	br1003a	i7	fmg12n001	normal	19-78	f	breast	breast tissue	-	-	-					nnn	1	1	1	1
br1003a_i8	br1003a	i8	fmg12n001	normal	19-78	f	breast	breast tissue	-	-	-					nnn	1	1	1	1
br1003a_i9	br1003a	i9	fmg12n001	normal	19-78	f	breast	breast tissue	-	-	-					nnn	1	1	1	1
br1003a_i10	br1003a	i10	fmg07n025	normal	19-78	f	breast	breast tissue	-	-	-					nnn	1	1	1	1
br1003a_j1	br1003a	j1	fmg07n025	normal	19-78	f	breast	breast tissue	-	-	-					nnn	1	1	1	0
br1003a_j2	br1003a	j2	fmg07n025	normal	19-78	f	breast	breast tissue	-	-	-					nnn	1	1	1	0
br1003a_j3	br1003a	j3	fmg12n002	normal	19-78	f	breast	breast tissue	-	-	-					nnn	1	1	1	0
br1003a_j4	br1003a	j4	fmg12n002	normal	19-78	f	breast	breast tissue	-	-	-					nnn	1	1	1	0
br1003a_j5	br1003a	j5	fmg12n002	normal	19-78	f	breast	breast tissue	-	-	-					nnn	0	0	1	0
br1003a_j6	br1003a	j6	fmg07n033	normal	19-78	f	breast	breast tissue	-	-	-					nnn	1	1	1	0
br1003a_j7	br1003a	j7	fmg07n033	normal	19-78	f	breast	breast tissue	-	-	-					nnn	1	0	1	0
br1003a_j8	br1003a	j8	fmg07n033	normal	19-78	f	breast	breast tissue	-	-	-					nnn	1	0	1	0
br1003a_j9	br1003a	j9	fmg07n034	normal	19-78	f	breast	breast tissue	-	-	-					nnn	1	0	1	0
br1003a_j10	br1003a	j10	fmg07n034	normal	19-78	f	breast	breast tissue	-	-	-					nnn	1	0	1	0
br1003a_j11	br1003a	j11	fmg07n034	normal	19-78	f	breast	breast tissue	-	-	-					nnn	0	0	1	0
br8018a_a1	br8018a	a1	fmg010537	idc	19-78	f	breast	invasive ductal carcinoma	t2n2m0	1	iiia					nnn	1	1	1	0
br8018a_a2	br8018a	a2	fmg040104	idc	19-78	f	breast	invasive ductal carcinoma	t2n0m0	2	iia					nnn	1	1	1	1
br8018a_a3	br8018a	a3	fmg010351	idc	19-78	f	breast	invasive ductal carcinoma	t2n1m0	2	iib					nnn	1	1	1	1
br8018a_a4	br8018a	a4	fmg010485	idc	19-78	f	breast	invasive ductal carcinoma	t3n0m0	2	iib					nnn	1	1	1	1
br8018a_a5	br8018a	a5	fmg010016	idc	19-78	f	breast	invasive ductal carcinoma	t1n0m0	2	i					nnn	1	1	0	1
br8018a_a6	br8018a	a6	fmg030123	idc	19-78	f	breast	invasive ductal carcinoma	t2n1m0	2	iib					nnn	1	1	1	0
br8018a_a7	br8018a	a7	fmg040001	idc	19-78	f	breast	invasive ductal carcinoma	t2n0m0	2	iia					nnn	1	1	1	1
br8018a_a8	br8018a	a8	fmg010531	idc	19-78	f	breast	invasive ductal carcinoma	t4n2m0	2	iiib					nnn	1	1	1	1
br8018a_a9	br8018a	a9	fmg010409	idc	19-78	f	breast	invasive ductal carcinoma	t1n1m0	2	iia					nnn	1	1	1	0
br8018a_a10	br8018a	a10	fmg010147	idc	19-78	f	breast	invasive ductal carcinoma	t2n1m0	2	iib					nnn	1	1	0	0
br8018a_b1	br8018a	b1	fmg050848	idc	19-78	f	breast	invasive ductal carcinoma	t3n0m0	2	iib					nnn	1	1	1	0
br8018a_b2	br8018a	b2	fmg010479	idc	19-78	f	breast	invasive ductal carcinoma	t2n0m0	2	iia					nnn	1	1	1	0
br8018a_b3	br8018a	b3	fmg041208	idc	19-78	f	breast	invasive ductal carcinoma	t1n0m0	2	i					nnn	1	1	1	0
br8018a_b4	br8018a	b4	fmg041209	idc	19-78	f	breast	invasive ductal carcinoma	t2n0m0	2	iia					nnn	1	0	1	1
br8018a_b5	br8018a	b5	fmg010326	idc	19-78	f	breast	invasive ductal carcinoma	t2n1m0	2	iib					nnn	1	1	1	1
br8018a_b6	br8018a	b6	fmg010358	idc	19-78	f	breast	invasive ductal carcinoma (breast tissue)	t1n0m0	-	i					nnn	1	1	1	1
br8018a_b7	br8018a	b7	fmg020034	idc	19-78	f	breast	invasive ductal carcinoma	t1cn0m0	2	i					nnn	1	1	1	1
br8018a_b8	br8018a	b8	fmg010249	idc	19-78	f	breast	invasive ductal carcinoma	t4n2m1	2	iv					nnn	1	1	1	1
br8018a_b9	br8018a	b9	fmg010671	idc	19-78	f	breast	invasive ductal carcinoma	t3n0m0	2	iib					nnn	0	1	1	0
br8018a_b10	br8018a	b10	fmg020304	idc	19-78	f	breast	invasive ductal carcinoma	t4n0m0	2	iiib					nnn	1	1	1	0
br8018a_c1	br8018a	c1	fmg040661	idc	19-78	f	breast	invasive ductal carcinoma	t3n2m0	2	iiia					nnn	1	1	1	1
br8018a_c2	br8018a	c2	fmg030028	idc	19-78	f	breast	invasive ductal carcinoma	t2n0m0	2	iia					nnn	1	1	1	1
br8018a_c3	br8018a	c3	fmg050632	idc	19-78	f	breast	invasive ductal carcinoma	t2n1m0	2	iib					nnn	1	1	0	0
br8018a_c4	br8018a	c4	fmg050673	idc	19-78	f	breast	invasive ductal carcinoma	t3n1m0	2	iiia					nnn	1	1	1	1
br8018a_c5	br8018a	c5	fmg050653	idc	19-78	f	breast	invasive ductal carcinoma	t2n0m0	2	iia					nnn	1	1	1	1
br8018a_c6	br8018a	c6	fmg050621	idc	19-78	f	breast	invasive ductal carcinoma	t3n0m0	2	iib					nnn	1	1	1	1
br8018a_c7	br8018a	c7	fmg041214	idc	19-78	f	breast	invasive ductal carcinoma	t2n0m0	2	iia					nnn	1	1	1	1
br8018a_c8	br8018a	c8	fmg050739	idc	19-78	f	breast	invasive ductal carcinoma	t3n0m0	2	iib					nnn	1	1	1	1
br8018a_c9	br8018a	c9	fmg050661	idc	19-78	f	breast	invasive ductal carcinoma	t2n2m0	2	iiia					nnn	1	1	1	1
br8018a_c10	br8018a	c10	fmg050551	idc	19-78	f	breast	invasive ductal carcinoma	t2n1m0	2	iib					nnn	1	1	1	0
br8018a_d1	br8018a	d1	fmg010396	idc	19-78	f	breast	invasive ductal carcinoma	t2n1m0	2	iib					nnn	1	1	1	1
br8018a_d2	br8018a	d2	fmg010198	idc	19-78	f	breast	invasive ductal carcinoma	t2n1m0	2	iib					nnn	1	0	1	0
br8018a_d3	br8018a	d3	fmg021099	idc	19-78	f	breast	invasive ductal carcinoma	t3n1m0	2	iiia					nnn	1	1	1	1
br8018a_d4	br8018a	d4	fmg031638	idc	19-78	f	breast	invasive ductal carcinoma	t1n0m0	2	i					nnn	1	1	1	1
br8018a_d5	br8018a	d5	fmg040187	idc	19-78	f	breast	invasive ductal carcinoma	t2n0m0	2	iia					nnn	1	1	1	1
br8018a_d6	br8018a	d6	fmg021114	idc	19-78	f	breast	invasive ductal carcinoma	t1n0m0	2	i					nnn	1	1	1	0
br8018a_d7	br8018a	d7	fmg021466	idc	19-78	f	breast	invasive ductal carcinoma	t2n1m0	2	iib					nnn	1	1	1	1
br8018a_d8	br8018a	d8	fmg030036	idc	19-78	f	breast	invasive ductal carcinoma	t4n1m0	2	iiib					nnn	1	0	1	1
br8018a_d9	br8018a	d9	fmg020231	idc	19-78	f	breast	invasive ductal carcinoma	t3n0m0	2	iib					nnn	1	0	1	1
br8018a_d10	br8018a	d10	fmg050623	idc	19-78	f	breast	invasive ductal carcinoma	t4n2m1	2	iv					nnn	1	1	1	0
br8018a_e1	br8018a	e1	fmg010536	idc	19-78	f	breast	invasive ductal carcinoma	t2n2m0	2	iiia					nnn	1	1	1	1
br8018a_e2	br8018a	e2	fmg021305	idc	19-78	f	breast	invasive ductal carcinoma	t2n1m1	2	iv					nnn	1	1	1	1
br8018a_e3	br8018a	e3	fmg030122	idc	19-78	f	breast	invasive ductal carcinoma	t2n1m0	2	iib					nnn	1	1	1	1
br8018a_e4	br8018a	e4	fmg010399	idc	19-78	f	breast	invasive ductal carcinoma	t3n1m0	2	iiia					nnn	1	1	0	1
br8018a_e5	br8018a	e5	fmg050763	idc	19-78	f	breast	invasive ductal carcinoma	t2n1m0	2	iib					nnn	1	1	1	1
br8018a_e6	br8018a	e6	fmg010767	idc	19-78	f	breast	invasive ductal carcinoma	t4n0m0	2	iiib					nnn	1	1	0	1
br8018a_e7	br8018a	e7	fmg050374	idc	19-78	f	breast	invasive ductal carcinoma	t2n1m0	2	iib					nnn	1	1	0	1
br8018a_e8	br8018a	e8	fmg040004	idc	19-78	f	breast	invasive ductal carcinoma	t2n0m0	2	iia					nnn	1	1	1	1
br8018a_e9	br8018a	e9	fmg050628	idc	19-78	f	breast	invasive ductal carcinoma	t3n0m0	2	iib					nnn	1	1	1	1
br8018a_e10	br8018a	e10	fmg050572	idc	19-78	f	breast	invasive ductal carcinoma	t2n1m0	2	iib					nnn	1	1	1	1
br8018a_f1	br8018a	f1	fmg050703	idc	19-78	f	breast	invasive ductal carcinoma	t2n0m0	2	iia					nnn	1	1	0	0
br8018a_f2	br8018a	f2	fmg050365	idc	19-78	f	breast	invasive ductal carcinoma	t3n1m0	2	iiia					nnn	1	1	0	0
br8018a_f3	br8018a	f3	fmg050705	idc	19-78	f	breast	invasive ductal carcinoma	t2n1m0	2	iib					nnn	1	1	1	1
br8018a_f4	br8018a	f4	fmg060277	idc	19-78	f	breast	invasive ductal carcinoma	t2n1m0	2	iib					nnn	1	1	1	1
br8018a_f5	br8018a	f5	fmg021115	idc	19-78	f	breast	invasive ductal carcinoma	t2n1m0	2	iib					nnn	1	1	0	1
br8018a_f6	br8018a	f6	fmg050610	idc	19-78	f	breast	invasive ductal carcinoma	t2n0m0	2	iia					nnn	1	1	1	1
br8018a_f7	br8018a	f7	fmg010547	idc	19-78	f	breast	invasive ductal carcinoma	t1n0m0	2	i					nnn	1	1	1	1
br8018a_f8	br8018a	f8	fmg010926	idc	19-78	f	breast	invasive ductal carcinoma	t2n0m0	2	iia					nnn	1	1	1	1
br8018a_f9	br8018a	f9	fmg031955	idc	19-78	f	breast	invasive ductal carcinoma	t2n0m0	2	iia					nnn	1	1	1	1
br8018a_f10	br8018a	f10	fmg020305	idc	19-78	f	breast	invasive ductal carcinoma	t2n0m0	2	iia					nnn	1	0	1	1
br8018a_g1	br8018a	g1	fmg030064	idc	19-78	f	breast	invasive ductal carcinoma	t3n0m0	3	iib					nnn	1	1	1	1
br8018a_g2	br8018a	g2	fmg020303	idc	19-78	f	breast	invasive ductal carcinoma	t2n0m0	3	iia					nnn	1	1	1	1
br8018a_g3	br8018a	g3	fmg040314	idc	19-78	f	breast	invasive ductal carcinoma	t2n0m0	3	iia					nnn	1	1	1	1
br8018a_g4	br8018a	g4	fmg020456	idc	19-78	f	breast	invasive ductal carcinoma	t2n2m0	3	iiia					nnn	1	1	1	1
br8018a_g5	br8018a	g5	fmg021739	idc	19-78	f	breast	invasive ductal carcinoma	t2n1m0	3	iib					nnn	1	1	1	1
br8018a_g6	br8018a	g6	fmg020315	idc	19-78	f	breast	invasive ductal carcinoma	t4n0m0	3	iiib					nnn	1	1	1	1
br8018a_g7	br8018a	g7	fmg041051	idc	19-78	f	breast	invasive ductal carcinoma	t2n0m0	3	iia					nnn	1	0	0	1
br8018a_g8	br8018a	g8	fmg041025	idc	19-78	f	breast	invasive ductal carcinoma	t3n0m0	3	iib					nnn	1	0	1	1
br8018a_g9	br8018a	g9	fmg060068	idc	19-78	f	breast	invasive ductal carcinoma (breast tissue)	t3n1m0	-	iib					nnn	1	0	0	1
br8018a_g10	br8018a	g10	fmg010189	idc	19-78	f	breast	invasive ductal carcinoma	t1n2m0	2	iiia					nnn	1	0	1	1
br8018a_h1	br8018a	h1	fmg021401	idc	19-78	f	breast	cancer adjacent normal breast tissue	-	-	-					nnn	1	0	0	1
br8018a_h2	br8018a	h2	fmg021045	idc	19-78	f	breast	cancer adjacent normal breast tissue	-	-	-					nnn	1	1	0	1
br8018a_h3	br8018a	h3	fmg021402	idc	19-78	f	breast	cancer adjacent normal breast tissue	-	-	-					nnn	1	1	0	1
br8018a_h4	br8018a	h4	fmg021705	idc	19-78	f	breast	cancer adjacent normal breast tissue	-	-	-					nnn	1	1	0	1
br8018a_h5	br8018a	h5	fmg010306	idc	19-78	f	breast	cancer adjacent normal breast tissue	-	-	-					nnn	1	1	0	1
br8018a_h6	br8018a	h6	fmg032110	idc	19-78	f	breast	cancer adjacent normal breast tissue	-	-	-					nnn	1	0	0	1
br8018a_h7	br8018a	h7	fmg030974	idc	19-78	f	breast	cancer adjacent normal breast tissue	-	-	-					nnn	1	0	0	1
br8018a_h8	br8018a	h8	fmg031640	idc	19-78	f	breast	cancer adjacent normal breast tissue	-	-	-					nnn	1	0	0	1
br8018a_h9	br8018a	h9	fmg010272	idc	19-78	f	breast	cancer adjacent normal breast tissue	-	-	-					nnn	1	0	0	1
br8018a_h10	br8018a	h10	fmg021844	idc	19-78	f	breast	cancer adjacent normal breast tissue	-	-	-					nnn	0	0	0	1
