# Supplementary material for: Unsupervised representation learning of chromatin images identifies changes in cell state and tissue organization in DCIS
Source: Nat Commun. 2024 Jul 20;15:6112. doi: 10.1038/s41467-024-50285-1 (PMC11271523; doi:10.1038/s41467-024-50285-1)
Supplement: Supplementary file 6 — Supplementary Dataset 2 [file 41467_2024_50285_MOESM6_ESM.xlsx]

## Sheet: Sheet 1 - Summary of nuclear mo
Summary of nuclear morphology and chromatin organization (NMCO) features and the assigned groups by correlation. All NMCO features used in our analysis are listed with a description of what the features measure. The “Group” column lists which feature group each NMCO feature is assigned to based on correlation (Methods). “Ungrouped” means that the feature is not strongly correlated with any other …
	Unnamed: 0	feature	long_name	description	category	Group
0	1	min_calliper	min_caliper_distance	Minimal caliper distance	morphology	group1
1	2	max_calliper	max_caliper_distance	Maximal caliper distance	morphology	group1
2	3	smallest_largest_calliper	min_to_max_caliper_distance_ratio	Ratio of the minimal and maximal caliper distances	morphology	group2
3	4	min_radius	min_radial_distance	Minimal distance of the centroid to the boundary	morphology	group1
4	5	max_radius	max_radial_distance	Maximal distance of the centroid to the boundary	morphology	group1
5	6	med_radius	median_radial_distance	Median distance of the centroid to the boundary	morphology	group1
6	7	avg_radius	mean_radial_distance	Mean distance of the centroid to the boundary	morphology	group1
7	8	mode_radius	mode_radial_distance	Mode of the radial distances	morphology	group1
8	9	d25_radius	p25_radial_distance	25%-tile of the radial distances	morphology	group1
9	10	d75_radius	p75_radial_distance	75%-tile of the radial distances	morphology	group1
10	11	std_radius	std_radial_distance	Standard deviation of the radial distances	morphology	group3
11	12	feret_max	max_feret_diameter	Maximum Feret diameter	morphology	group1
12	13	centroid-0	centroid_y	y coordinate of the centroid	morphology	group1
13	14	centroid-1	centroid_x	x coordinate of the centroid	morphology	group1
14	15	area	area	Area	morphology	group1
15	16	perimeter	perimeter	Perimeter	morphology	group1
16	17	bbox_area	bbox_area	Area of the bounding box	morphology	group1
17	18	convex_area	area_convex_hull	Area of the convex hull	morphology	group1
18	19	equivalent_diameter	equivalent_diameter	Diameter of a circle with equal area	morphology	group1
19	20	major_axis_length	major_axis_length	Length of the major axis of an ellipsoid of equal area	morphology	group1
20	21	minor_axis_length	minor_axis_length	Length of the minor axis of an ellipsoid of equal area	morphology	group1
21	22	eccentricity	eccentricity	Eccentricity of an ellipsoid with an equal second-order moment	morphology	Ungrouped
22	23	orientation	orientation	Angle between the y-axis and the major axis	morphology	Ungrouped
23	24	concavity	concavity	Normalized difference of the area of the convex hull and the actual area	morphology	Ungrouped
24	25	solidity	solidity	Area divided by the area of the convex hull	morphology	Ungrouped
25	26	a_r	aspect_ratio	Ratio of the minor to the major axis length	morphology	group2
26	27	shape_factor	shape_factor	Shape factor that is the square of the perimeter divided by 4 times pi times the area	morphology	group3
27	28	area_bbarea	area_bbarea	Ratio of the area to the bounding box area	morphology	Ungrouped
28	29	avg_curvature	mean_curvature	Average of the curvature of the boundary	boundary	group4
29	30	std_curvature	std_curvature	Standard deviation of the curvature of the boundary	boundary	Ungrouped
30	31	npolarity_changes	num_polarity_changes	Number of the polarity changes of the boundary	boundary	group1
31	32	max_posi_curv	max_pos_curvature	Maximal positive curvature of the boundary	boundary	Ungrouped
32	33	avg_posi_curv	mean_pos_curvature	Average positive curvature of the boundary	boundary	Ungrouped
33	34	med_posi_curv	median_pos_curvature	Median positive curvature of the boundary	boundary	Ungrouped
34	35	std_posi_curv	std_pos_curvature	Standard deviation of the positive curvature of the boundary	boundary	Ungrouped
35	36	sum_posi_curv	sum_pos_curvature	Sum of the positive curvature of the boundary	boundary	group1
36	37	len_posi_curv	length_pos_curvature	Length of the positive curvature of the boundary	boundary	group1
37	38	max_neg_curv	max_neg_curvature	Maximal negative curvature of the boundary	boundary	Ungrouped
38	39	avg_neg_curv	mean_neg_curvature	Average negative curvature of the boundary	boundary	Ungrouped
39	40	med_neg_curv	median_neg_curvature	Median of the negative curvature of the boundary	boundary	Ungrouped
40	41	std_neg_curv	std_neg_curvature	Standard deviation of the negative curvature of the boundary	boundary	Ungrouped
41	42	sum_neg_curv	sum_neg_curvature	Sum of the negative curvature of the boundary	boundary	Ungrouped
42	43	len_neg_curv	length_neg_curvature	Length of the negative curvature of the boundary	boundary	Ungrouped
43	44	num_prominant_pos_curv	num_prominant_pos_curvature	Number of prominent peaks of the positive curvature distribution of the boundary	boundary	Ungrouped
44	45	prominance_prominant_pos_curv	mean_prominant_pos_curvature	Average of the prominance of the prominent peaks of the positive curvature distribution of the boundary	boundary	Ungrouped
45	46	width_prominant_pos_curv	width_prominant_pos_curvature	Average width of the prominent peaks of the positive curvature distribution of the boundary	boundary	Ungrouped
46	47	prominant_pos_curv	prominant_pos_curvature	Average of the local positive curvature around the prominent peaks	boundary	Ungrouped
47	48	num_prominant_neg_curv	num_prominant_neg_curvature	Number of prominent peaks of the negative curvature distribution of the boundary	boundary	Ungrouped
48	49	prominance_prominant_neg_curv	mean_prominant_neg_curvature	Average of the prominance of the prominent peaks of the negative curvature distribution of the boundary	boundary	Ungrouped
49	50	width_prominant_neg_curv	width_prominant_neg_curvature	Average width of the prominent peaks of the negative curvature distribution of the boundary	boundary	Ungrouped
50	51	prominant_neg_curv	prominant_neg_curvature	Average of the local negative curvature around the prominent peaks	boundary	Ungrouped
51	52	frac_peri_w_posi_curvature	perimeter_to_pos_curvature	Ratio of the length of the boundary with positive curvature to the total perimeter	boundary	group4
52	53	frac_peri_w_neg_curvature	perimeter_to_neg_curvature	Ratio of the length of the boundary with negative curvature to the total perimeter	boundary	Ungrouped
53	54	frac_peri_w_polarity_changes	perimeter_to_num_polarity_changes	Number of polarity changes of the local curvature of the boundary normalized by the perimeter length	boundary	Ungrouped
54	55	int_min	min_intensity	Minimal intensity	intensity	Ungrouped
55	56	int_d25	p25_intensity	25%-tile of the intensity distribution	intensity	Ungrouped
56	57	int_median	median_intensity	Median intensity	intensity	Ungrouped
57	58	int_d75	p75_intensity	75%-tile of the intensity distribution	intensity	Ungrouped
58	59	int_max	max_intensity	Maximal intensity	intensity	Ungrouped
59	60	int_mean	mean_intensity	Average intensity	intensity	Ungrouped
60	61	int_mode	mode_intensity	Mode of the intensity distribution	intensity	Ungrouped
61	62	int_sd	std_intensity	Standard deviation of the intensity distribution	intensity	Ungrouped
62	63	kurtosis	kurtosis_intensity_distribution	Kurtosis of the intensity distribution	intensity	Ungrouped
63	64	skewness	skewness_intensity_distribution	Skewness of the intensity distribution	intensity	Ungrouped
64	65	entropy	entropy_intensity_distribution	Entropy of the intensity distribution	intensity	Ungrouped
65	66	i80_i20	p80_to_p20_intensity_ratio	Ratio of the 80%-to-20%-tile of the intensity distribution	chromatin condensation	Ungrouped
66	67	nhigh_nlow	p80_area_to_p20_area_ratio	Ratio of the area of where the intensity is above the 80%-tile respectively below the 20%-tile of the intensity distribution	chromatin condensation	Ungrouped
67	68	hc_area_ec_area	hetero_to_euchromatin_area_ratio	Ratio of the area where the intensity is greater the average intensity + a multiple of the standard deviation of the intensity (default =1) as a proxy of the heterochromatin-to-euchromatin content	chromatin condensation	Ungrouped
68	69	hc_area_nuc_area	hetero_to_area_ratio	Area of the heterochromatin content (see hc_area_ec_area) normalized by the area	chromatin condensation	Ungrouped
69	70	hc_content_ec_content	hetero_to_euchromatin_content_ratio	Ratio of the summed intensity in the heterochromatin respectively euchromatin regions	chromatin condensation	Ungrouped
70	71	hc_content_dna_content	heterochromatin_to_dna_content_ratio	Ratio of the summed intensity in the heterochromatin regions normalized by the total area	chromatin condensation	Ungrouped
71	72	contrast_1	glcm_contrast_1px	Contrast of the GLCM matrix for a lag of 1 pixel	texture	Ungrouped
72	73	contrast_5	glcm_contrast_5px	Contrast of the GLCM matrix for a lag of 5 pixels	texture	Ungrouped
73	74	contrast_20	glcm_contrast_20px	Contrast of the GLCM matrix for a lag of 20 pixels	texture	Ungrouped
74	75	dissimilarity_1	glcm_dissimilarity_1px	Dissimilarity of the GLCM matrix for a lag of 1 pixel	texture	group5
75	76	dissimilarity_5	glcm_dissimilarity_5px	Dissimilarity of the GLCM matrix for a lag of 5 pixels	texture	group5
76	77	dissimilarity_20	glcm_dissimilarity_20px	Dissimilarity of the GLCM matrix for a lag of 20 pixels	texture	Ungrouped
77	78	homogeneity_1	glcm_homogeneity_1px	Homogeneity of the GLCM matrix for a lag of 1 pixel	texture	group3
78	79	homogeneity_5	glcm_homogeneity_5px	Homogeneity of the GLCM matrix for a lag of 5 pixels	texture	group3
79	80	homogeneity_20	glcm_homogeneity_20px	Homogeneity of the GLCM matrix for a lag of 20 pixels	texture	group6
80	81	asm_1	glcm_asm_1px	Angular second moment of the GLCM matrix for a lag of 1 pixel	texture	group3
81	82	asm_5	glcm_asm_5px	Angular second moment of the GLCM matrix for a lag of 5 pixels	texture	group3
82	83	asm_20	glcm_asm_20px	Angular second moment of the GLCM matrix for a lag of 20 pixels	texture	group6
83	84	energy_1	glcm_energy_1px	Energy of the GLCM matrix for a lag of 1 pixel	texture	group3
84	85	energy_5	glcm_energy_5px	Energy of the GLCM matrix for a lag of 5 pixels	texture	group3
85	86	energy_20	glcm_energy_20px	Energy of the GLCM matrix for a lag of 20 pixels	texture	group6
86	87	correlation_1	glcm_correlation_1px	Correlation of the GLCM matrix for a lag of 1 pixel	texture	group1
87	88	correlation_5	glcm_correlation_5px	Correlation of the GLCM matrix for a lag of 5 pixels	texture	group1
88	89	correlation_20	glcm_correlation_20px	Correlation of the GLCM matrix for a lag of 20 pixels	texture	Ungrouped
89	90	weighted_centroid-0	weighted_centroid_y	Y-coordinate of the weighted centroid		group1
90	91	weighted_centroid-1	weighted_centroid_x	X-coordinate of the weighted centroid		group1
91	92	weighted_moments-0-0	weighted_moments_0_0	Weighted spatial moment for p=0 and q=0	moments	group1
92	93	weighted_moments-0-1	weighted_moments_0_1	Weighted spatial moment for p=0 and q=1	moments	group1
93	94	weighted_moments-0-2	weighted_moments_0_2	Weighted spatial moment for p=0 and q=2	moments	group1
94	95	weighted_moments-0-3	weighted_moments_0_3	Weighted spatial moment for p=0 and q=3	moments	group1
95	96	weighted_moments-1-0	weighted_moments_1_0	Weighted spatial moment for p=1 and q=0	moments	group1
96	97	weighted_moments-1-1	weighted_moments_1_1	Weighted spatial moment for p=1 and q=1	moments	group1
97	98	weighted_moments-1-2	weighted_moments_1_2	Weighted spatial moment for p=1 and q=2	moments	group1
98	99	weighted_moments-1-3	weighted_moments_1_3	Weighted spatial moment for p=1 and q=3	moments	group1
99	100	weighted_moments-2-0	weighted_moments_2_0	Weighted spatial moment for p=2 and q=0	moments	group1
100	101	weighted_moments-2-1	weighted_moments_2_1	Weighted spatial moment for p=2 and q=1	moments	group1
101	102	weighted_moments-2-2	weighted_moments_2_2	Weighted spatial moment for p=2 and q=2	moments	group1
102	103	weighted_moments-2-3	weighted_moments_2_3	Weighted spatial moment for p=2 and q=3	moments	group1
103	104	weighted_moments-3-0	weighted_moments_3_0	Weighted spatial moment for p=3 and q=0	moments	group1
104	105	weighted_moments-3-1	weighted_moments_3_1	Weighted spatial moment for p=3 and q=1	moments	group1
105	106	weighted_moments-3-2	weighted_moments_3_2	Weighted spatial moment for p=3 and q=2	moments	group1
106	107	weighted_moments-3-3	weighted_moments_3_3	Weighted spatial moment for p=3 and q=3	moments	group1
107	108	weighted_moments_normalized-0-0	weighted_moments_normalized_0_0	Weighted normalized spatial moment for p=0 and q=0	moments	Ungrouped
108	109	weighted_moments_normalized-0-1	weighted_moments_normalized_0_1	Weighted normalized spatial moment for p=0 and q=1	moments	Ungrouped
109	110	weighted_moments_normalized-0-2	weighted_moments_normalized_0_2	Weighted normalized spatial moment for p=0 and q=2	moments	Ungrouped
110	111	weighted_moments_normalized-0-3	weighted_moments_normalized_0_3	Weighted normalized spatial moment for p=0 and q=3	moments	Ungrouped
111	112	weighted_moments_normalized-1-0	weighted_moments_normalized_1_0	Weighted normalized spatial moment for p=1 and q=0	moments	Ungrouped
112	113	weighted_moments_normalized-1-1	weighted_moments_normalized_1_1	Weighted normalized spatial moment for p=1 and q=1	moments	group7
113	114	weighted_moments_normalized_1-2	weighted_moments_normalized_1_2	Weighted normalized spatial moment for p=1 and q=2	moments	No significant difference
114	115	weighted_moments_normalized-1-3	weighted_moments_normalized_1_3	Weighted normalized spatial moment for p=1 and q=3	moments	group7
115	116	weighted_moments_normalized-2-0	weighted_moments_normalized_2_0	Weighted normalized spatial moment for p=2 and q=0	moments	Ungrouped
116	117	weighted_moments_normalized-2-1	weighted_moments_normalized_2_1	Weighted normalized spatial moment for p=2 and q=1	moments	Ungrouped
117	118	weighted_moments_normalized-2-2	weighted_moments_normalized_2_2	Weighted normalized spatial moment for p=2 and q=2	moments	Ungrouped
118	119	weighted_moments_normalized-2-3	weighted_moments_normalized_2_3	Weighted normalized spatial moment for p=2 and q=3	moments	Ungrouped
119	120	weighted_moments_normalized-3-0	weighted_moments_normalized_3_0	Weighted normalized spatial moment for p=3 and q=0	moments	Ungrouped
120	121	weighted_moments_normalized-3-1	weighted_moments_normalized_3_1	Weighted normalized spatial moment for p=3 and q=1	moments	group7
121	122	weighted_moments_normalized-3-2	weighted_moments_normalized_3_2	Weighted normalized spatial moment for p=3 and q=2	moments	Ungrouped
122	123	weighted_moments_normalized-3-3	weighted_moments_normalized_3_3	Weighted normalized spatial moment for p=3 and q=3	moments	Ungrouped
123	124	weighted_moments_central-0-0	weighted_moments_central_0_0	Weighted central spatial moment for p=0 and q=0	moments	group1
124	125	weighted_moments_central-0-1	weighted_moments_central_0_1	Weighted central spatial moment for p=0 and q=1	moments	Ungrouped
125	126	weighted_moments_central-0-2	weighted_moments_central_0_2	Weighted central spatial moment for p=0 and q=2	moments	group1
126	127	weighted_moments_central-0-3	weighted_moments_central_0_3	Weighted central spatial moment for p=0 and q=3	moments	Ungrouped
127	128	weighted_moments_central-1-0	weighted_moments_central_1_0	Weighted central spatial moment for p=1 and q=0	moments	Ungrouped
128	129	weighted_moments_central-1-1	weighted_moments_central_1_1	Weighted central spatial moment for p=1 and q=1	moments	group8
129	130	weighted_moments_central-1-2	weighted_moments_central_1_2	Weighted central spatial moment for p=1 and q=2	moments	Ungrouped
130	131	weighted_moments_central-1-3	weighted_moments_central_1_3	Weighted central spatial moment for p=1 and q=3	moments	group8
131	132	weighted_moments_central-2-0	weighted_moments_central_2_0	Weighted central spatial moment for p=2 and q=0	moments	group1
132	133	weighted_moments_central-2-1	weighted_moments_central_2_1	Weighted central spatial moment for p=2 and q=1	moments	group9
133	134	weighted_moments_central-2-2	weighted_moments_central_2_2	Weighted central spatial moment for p=2 and q=2	moments	group1
134	135	weighted_moments_central-2-3	weighted_moments_central_2_3	Weighted central spatial moment for p=2 and q=3	moments	Ungrouped
135	136	weighted_moments_central-3-0	weighted_moments_central_3_0	Weighted central spatial moment for p=3 and q=0	moments	Ungrouped
136	137	weighted_moments_central-3-1	weighted_moments_central_3_1	Weighted central spatial moment for p=3 and q=1	moments	group8
137	138	weighted_moments_central-3-2	weighted_moments_central_3_2	Weighted central spatial moment for p=3 and q=2	moments	Ungrouped
138	139	weighted_moments_central-3-3	weighted_moments_central_3_3	Weighted central spatial moment for p=3 and q=3	moments	group8
139	140	weighted_moments_hu-0	weighted_moments_hu_0	Weighted Hu spatial moment of order 0	moments	Ungrouped
140	141	weighted_moments_hu-1	weighted_moments_hu_1	Weighted Hu spatial moment of order 1	moments	Ungrouped
141	142	weighted_moments_hu-2	weighted_moments_hu_2	Weighted Hu spatial moment of order 2	moments	Ungrouped
142	143	weighted_moments_hu-3	weighted_moments_hu_3	Weighted Hu spatial moment of order 3	moments	Ungrouped
143	144	weighted_moments_hu-4	weighted_moments_hu_4	Weighted Hu spatial moment of order 4	moments	Ungrouped
144	145	weighted_moments_hu-5	weighted_moments_hu_5	Weighted Hu spatial moment of order 5	moments	Ungrouped
145	146	weighted_moments_hu-6	weighted_moments_hu_6	Weighted Hu spatial moment of order 6	moments	Ungrouped
146	147	moments-0-0	moments_0_0	Spatial moment for p=0 and q=0	moments	group1
147	148	moments-0-1	moments_0_1	Spatial moment for p=0 and q=1	moments	group1
148	149	moments-0-2	moments_0_2	Spatial moment for p=0 and q=2	moments	group1
149	150	moments-0-3	moments_0_3	Spatial moment for p=0 and q=3	moments	group1
150	151	moments-1-0	moments_1_0	Spatial moment for p=1 and q=0	moments	group1
151	152	moments-1-1	moments_1_1	Spatial moment for p=1 and q=1	moments	group1
152	153	moments-1-2	moments_1_2	Spatial moment for p=1 and q=2	moments	group1
153	154	moments-1-3	moments_1_3	Spatial moment for p=1 and q=3	moments	group1
154	155	moments-2-0	moments_2_0	Spatial moment for p=2 and q=0	moments	group1
155	156	moments-2-1	moments_2_1	Spatial moment for p=2 and q=1	moments	group1
156	157	moments-2-2	moments_2_2	Spatial moment for p=2 and q=2	moments	group1
157	158	moments-2-3	moments_2_3	Spatial moment for p=2 and q=3	moments	group1
158	159	moments-3-0	moments_3_0	Spatial moment for p=3 and q=0	moments	group1
159	160	moments-3-1	moments_3_1	Spatial moment for p=3 and q=1	moments	group1
160	161	moments-3-2	moments_3_2	Spatial moment for p=3 and q=2	moments	group1
161	162	moments-3-3	moments_3_3	Spatial moment for p=3 and q=3	moments	group1
162	163	moments_normalized-0-0	moments_normalized-0-0	Normalized spatial moments for p=0 and q=0	moments	Ungrouped
163	164	moments_normalized-0-1	moments_normalized-0-1	Normalized spatial moments for p=0 and q=1	moments	Ungrouped
164	165	moments_normalized-0-2	moments_normalized-0-2	Normalized spatial moments for p=0 and q=2	moments	Ungrouped
165	166	moments_normalized-0-3	moments_normalized-0-3	Normalized spatial moments for p=0 and q=3	moments	Ungrouped
166	167	moments_normalized-1-0	moments_normalized-1-0	Normalized spatial moments for p=1 and q=0	moments	Ungrouped
167	168	moments_normalized-1-1	moments_normalized-1-1	Normalized spatial moments for p=1 and q=1	moments	group7
168	169	moments_normalized-1-2	moments_normalized-1-2	Normalized spatial moments for p=1 and q=2	moments	Ungrouped
169	170	moments_normalized-1-3	moments_normalized-1-3	Normalized spatial moments for p=1 and q=3	moments	group7
170	171	moments_normalized-2-0	moments_normalized-2-0	Normalized spatial moments for p=2 and q=0	moments	Ungrouped
171	172	moments_normalized-2-1	moments_normalized-2-1	Normalized spatial moments for p=2 and q=1	moments	Ungrouped
172	173	moments_normalized-2-2	moments_normalized-2-2	Normalized spatial moments for p=2 and q=2	moments	group3
173	174	moments_normalized-2-3	moments_normalized-2-3	Normalized spatial moments for p=2 and q=3	moments	Ungrouped
174	175	moments_normalized-3-0	moments_normalized-3-0	Normalized spatial moments for p=3 and q=0	moments	Ungrouped
175	176	moments_normalized-3-1	moments_normalized-3-1	Normalized spatial moments for p=3 and q=1	moments	group7
176	177	moments_normalized-3-2	moments_normalized-3-2	Normalized spatial moments for p=3 and q=2	moments	Ungrouped
177	178	moments_normalized-3-3	moments_normalized-3-3	Normalized spatial moments for p=3 and q=3	moments	group7
178	179	moments_central-0-0	moments_central_0_0	Central spatial moments for p=0 and q=0	moments	group1
179	180	moments_central-0-1	moments_central_0_1	Central spatial moments for p=0 and q=1	moments	Ungrouped
180	181	moments_central-0-2	moments_central_0_2	Central spatial moments for p=0 and q=2	moments	group1
181	182	moments_central-0-3	moments_central_0_3	Central spatial moments for p=0 and q=3	moments	Ungrouped
182	183	moments_central-1-0	moments_central_1_0	Central spatial moments for p=1 and q=0	moments	Ungrouped
183	184	moments_central-1-1	moments_central_1_1	Central spatial moments for p=1 and q=1	moments	group8
184	185	moments_central-1-2	moments_central_1_2	Central spatial moments for p=1 and q=2	moments	Ungrouped
185	186	moments_central-1-3	moments_central_1_3	Central spatial moments for p=1 and q=3	moments	group8
186	187	moments_central-2-0	moments_central_2_0	Central spatial moments for p=2 and q=0	moments	group1
187	188	moments_central-2-1	moments_central_2_1	Central spatial moments for p=2 and q=1	moments	group9
188	189	moments_central-2-2	moments_central_2_2	Central spatial moments for p=2 and q=2	moments	group1
189	190	moments_central-2-3	moments_central_2_3	Central spatial moments for p=2 and q=3	moments	Ungrouped
190	191	moments_central-3-0	moments_central_3_0	Central spatial moments for p=3 and q=0	moments	Ungrouped
191	192	moments_central-3-1	moments_central_3_1	Central spatial moments for p=3 and q=1	moments	group8
192	193	moments_central-3-2	moments_central_3_2	Central spatial moments for p=3 and q=2	moments	Ungrouped
193	194	moments_central-3-3	moments_central_3_3	Central spatial moments for p=3 and q=3	moments	group8
194	195	moments_hu-0	moments_hu_0	Hu spatial moments of order 0	moments	group3
195	196	moments_hu-1	moments_hu_1	Hu spatial moments of order 1	moments	group3
196	197	moments_hu-2	moments_hu_2	Hu spatial moments of order 2	moments	Ungrouped
197	198	moments_hu-3	moments_hu_3	Hu spatial moments of order 3	moments	Ungrouped
198	199	moments_hu-4	moments_hu_4	Hu spatial moments of order 4	moments	Ungrouped
199	200	moments_hu-5	moments_hu_5	Hu spatial moments of order 5	moments	Ungrouped
200	201	moments_hu-6	moments_hu_6	Hu spatial moments of order 6	moments	Ungrouped
